# Supplementary material for: Evaluation of Polygenic Risk Score for Prediction of Childhood Onset and Severity of Asthma
Source: Int J Mol Sci. 2024 Dec 26;26(1):103. doi: 10.3390/ijms26010103 (PMC11719589; doi:10.3390/ijms26010103)
Supplement: Supplementary file 1 [file ijms-26-00103-s001.zip]

Archive with 1 entries (1 files):
- ijms-3343501-supplementary.pdf
